# Supplementary material for: Neural Effects of Creative Movement, General Movement, and Sedentary Play Interventions on Interpersonal Synchrony in Children with Autism Spectrum Disorder: A Preliminary fNIRS Study
Source: Brain Sci. 2025 Jun 25;15(7):683. doi: 10.3390/brainsci15070683 (PMC12293324; doi:10.3390/brainsci15070683)
Supplement: Supplementary file 1 [file brainsci-15-00683-s001.zip]

Archive with 1 entries (1 files):
- brainsci-3679216-supplementary.pdf
